# Supplementary material for: Effects of repetitive practice of motor tasks on somatosensory gating
Source: Front Hum Neurosci. 2023 Mar 29;17:1131986. doi: 10.3389/fnhum.2023.1131986 (PMC10090363; doi:10.3389/fnhum.2023.1131986)
Supplement: Supplementary Table 1 — The normalized EMG data in APB for all participants. [file Table_1.XLSX]

## Sheet: Sheet1
	pre	post
Sub01	28.8082	19.6781
Sub02	13.5465	13.6114
Sub03	27.2461	20.5178
Sub04	19.3876	20.5681
Sub05	39.727	34.8668
Sub06	24.3458	18.6081
Sub07	24.5893	23.0008
Sub08	34.6147	27.3241
Sub09	22.9174	26.9151
Sub10	15.5689	13.4312
Sub11	50.3155	50.8279
Sub12	27.4924	29.0371
Sub13	16.6965	13.361
Sub14	29.0904	25.0731
Sub15	32.5877	25.1899	(%)
